# Supplementary material for: The Transcriptional Regulator TfmR Directly Regulates Two Pathogenic Pathways in Xanthomonas oryzae pv. oryzicola
Source: Int J Mol Sci. 2024 May 28;25(11):5887. doi: 10.3390/ijms25115887 (PMC11173191; doi:10.3390/ijms25115887)
Supplement: Supplementary file 1 [file ijms-25-05887-s001.zip]

Archive with 4 entries (4 files):
- Supplementary Materials.pdf
- Table S1.pdf
- Table S2.pdf
- Table S3.pdf
